# Supplementary material for: Semiempirical Methods for Molecular Systems in Strong Magnetic Fields
Source: J Chem Theory Comput. 2023 Sep 6;19(18):6226–41. doi: 10.1021/acs.jctc.3c00671 (PMC10536997; doi:10.1021/acs.jctc.3c00671)
Supplement: Supplementary file 2 — ct3c00671_si_002.txt [file ct3c00671_si_002.txt]

$Basis = GFN1-xTB-cc-pVDZ
$***********************************************************************
$ Elements:
$ H He Li Be B C N O F Ne Na Mg Al Si P S Cl Ar Ca Sc Ti V Cr Mn Fe Co
$ Ni Cu Zn Ga Ge As Se Br Kr
$***********************************************************************
a 1
$ HYDROGEN
$ S-TYPE FUNCTIONS
    11    2    0
    7.611997207060   0.056752420800   0.000000000000
    1.392901705880   0.260141355000   0.000000000000
    0.386963346250   0.532846114300   0.000000000000
    0.128429655927   0.291625440500   0.000000000000
   10.256286070315   0.000000000000  -0.059944749340
    0.622796532588   0.000000000000   0.596038539800
    0.239100766785   0.000000000000   0.458178629100
    7.611997207060   0.000000000000  -0.055765476084
    1.392901705880   0.000000000000  -0.255617404617
    0.386963346250   0.000000000000  -0.523579731479
    0.128429655927   0.000000000000  -0.286553970709
a 2
$ HELIUM
$ S-TYPE FUNCTIONS
    4    1    0
       38.36000000       0.02380900
        5.77000000       0.15489100
        1.24000000       0.46998700
        0.29760000       0.51302700
a 3
$ LITHIUM
$ S-TYPE FUNCTIONS
    9    1    0
     1469.00000000      -0.00012000
      220.50000000      -0.00092300
       50.26000000      -0.00468900
       14.24000000      -0.01768200
        4.58100000      -0.04890200
        1.58000000      -0.09600900
        0.56400000      -0.13638000
        0.07345000       0.57510200
        0.02805000       0.51766100
$ P-TYPE FUNCTIONS
    4    1    0
        1.53400000       0.02278400
        0.27490000       0.13910700
        0.07362000       0.50037500
        0.02403000       0.50847400
a 4
$ BERYLLIUM
$ S-TYPE FUNCTIONS
    9    1    0
     2940.00000000      -0.00012300
      441.20000000      -0.00096600
      100.50000000      -0.00483100
       28.43000000      -0.01931400
        9.16900000      -0.05328000
        3.19600000      -0.12072300
        1.15900000      -0.13343500
        0.18110000       0.53076700
        0.05890000       0.58011700
$ P-TYPE FUNCTIONS
    4    1    0
        3.61900000       0.02911100
        0.71100000       0.16936500
        0.19510000       0.51345800
        0.06018000       0.47933800
a 5
$ BORON
$ S-TYPE FUNCTIONS
    9    1    0
     4570.00000000      -0.00013900
      685.90000000      -0.00109700
      156.50000000      -0.00544400
       44.47000000      -0.02191600
       14.48000000      -0.05975100
        5.13100000      -0.13873200
        1.89800000      -0.13148200
        0.33290000       0.53952600
        0.10430000       0.58077400
$ P-TYPE FUNCTIONS
    4    1    0
        6.00100000       0.03548100
        1.24100000       0.19807200
        0.33640000       0.50523000
        0.09538000       0.47949900
a 6
$ CARBON
$ S-TYPE FUNCTIONS
    9    1    0
     6665.00000000      -0.00014600
     1000.00000000      -0.00115400
      228.00000000      -0.00572500
       64.71000000      -0.02331200
       21.06000000      -0.06395500
        7.49500000      -0.14998100
        2.79700000      -0.12726200
        0.52150000       0.54452900
        0.15960000       0.58049600
$ P-TYPE FUNCTIONS
    4    1    0
        9.43900000       0.03810900
        2.00200000       0.20948000
        0.54560000       0.50855700
        0.15170000       0.46884200
a 7
$ NITROGEN
$ S-TYPE FUNCTIONS
    9    1    0
     9046.00000000      -0.00015300
     1357.00000000      -0.00120800
      309.30000000      -0.00599200
       87.73000000      -0.02454400
       28.56000000      -0.06745900
       10.21000000      -0.15807800
        3.83800000      -0.12183100
        0.74660000       0.54900300
        0.22480000       0.57881500
$ P-TYPE FUNCTIONS
    4    1    0
       13.55000000       0.03991900
        2.91700000       0.21716900
        0.79730000       0.51031900
        0.21850000       0.46221400
a 8
$ OXYGEN
$ S-TYPE FUNCTIONS
    9    1    0
    11720.00000000      -0.00016000
     1759.00000000      -0.00126300
      400.80000000      -0.00626700
      113.70000000      -0.02571600
       37.03000000      -0.07092400
       13.27000000      -0.16541100
        5.02500000      -0.11695500
        1.01300000       0.55736800
        0.30230000       0.57275900
$ P-TYPE FUNCTIONS
    4    1    0
       17.70000000       0.04301800
        3.85400000       0.22891300
        1.04600000       0.50872800
        0.27530000       0.46053100
a 9
$ FLUORINE
$ S-TYPE FUNCTIONS
    9    1    0
    14710.00000000      -0.00016500
     2207.00000000      -0.00130800
      502.80000000      -0.00649500
      142.60000000      -0.02669100
       46.47000000      -0.07369000
       16.70000000      -0.17077600
        6.35600000      -0.11232700
        1.31600000       0.56281400
        0.38970000       0.56877800
$ P-TYPE FUNCTIONS
    4    1    0
       22.67000000       0.04487800
        4.97700000       0.23571800
        1.34700000       0.50852100
        0.34710000       0.45812000
a 10
$ NEON
$ S-TYPE FUNCTIONS
    9    1    0
    17880.00000000      -0.00017200
     2683.00000000      -0.00135700
      611.50000000      -0.00673700
      173.50000000      -0.02766300
       56.64000000      -0.07620800
       20.42000000      -0.17522700
        7.81000000      -0.10703800
        1.65300000       0.56705000
        0.48690000       0.56521600
$ P-TYPE FUNCTIONS
    4    1    0
       28.39000000       0.04608700
        6.27000000       0.24018100
        1.69500000       0.50874400
        0.43170000       0.45566000
$ D-TYPE FUNCTIONS
    1    1    0
        2.20200000       1.00000000
a 11
$ SODIUM
$ S-TYPE FUNCTIONS
    12    1    0
    31700.00000000       0.00001702
     4755.00000000       0.00013069
     1082.00000000       0.00068778
      306.40000000       0.00272359
       99.53000000       0.00895529
       35.42000000       0.02078320
       13.30000000       0.03193800
        4.39200000      -0.01913680
        1.67600000      -0.10259500
        0.58890000      -0.19894500
        0.05640000       0.65595200
        0.02307000       0.43115300
$ P-TYPE FUNCTIONS
    8    1    0
      138.10000000      -0.00058153
       32.24000000      -0.00407306
        9.98500000      -0.01679370
        3.48400000      -0.03532680
        1.23100000      -0.05219710
        0.41770000      -0.01683590
        0.06513000       0.43461300
        0.02053000       0.65821800
a 12
$ MAGNESIUM
$ S-TYPE FUNCTIONS
    12    1    0
    47390.00000000       0.00001696
     7108.00000000       0.00012987
     1618.00000000       0.00068883
      458.40000000       0.00273533
      149.30000000       0.00931224
       53.59000000       0.02232650
       20.70000000       0.04111950
        8.38400000       0.00545642
        2.54200000      -0.13401200
        0.87870000      -0.25617600
        0.10770000       0.60585600
        0.03999000       0.50944600
$ P-TYPE FUNCTIONS
    8    1    0
      179.90000000      -0.00086595
       42.14000000      -0.00615978
       13.13000000      -0.02615190
        4.62800000      -0.05706470
        1.67000000      -0.08739060
        0.58570000      -0.01229900
        0.13110000       0.50208500
        0.04112000       0.59724500
a 13
$ ALUMINIUM
$ S-TYPE FUNCTIONS
    12    1    0
    64150.00000000       0.00001751
     9617.00000000       0.00013421
     2189.00000000       0.00071244
      620.50000000       0.00284330
      202.70000000       0.00976842
       73.15000000       0.02418500
       28.55000000       0.04749930
       11.77000000       0.02036210
        3.30000000      -0.15878800
        1.17300000      -0.31169400
        0.17520000       0.62014700
        0.06473000       0.52094300
$ P-TYPE FUNCTIONS
    8    1    0
      258.80000000      -0.00074805
       60.89000000      -0.00545796
       19.14000000      -0.02453710
        6.88100000      -0.05821380
        2.57400000      -0.09837560
        0.95720000      -0.02600640
        0.20990000       0.46402000
        0.05986000       0.64887000
$ D-TYPE FUNCTIONS
    1    1    0
        0.18900000       1.00000000
a 14
$ SILICON
$ S-TYPE FUNCTIONS
    12    1    0
    78860.00000000       0.00001851
    11820.00000000       0.00014224
     2692.00000000       0.00075219
      763.40000000       0.00302279
      249.60000000       0.01036770
       90.28000000       0.02625630
       35.29000000       0.05239890
       14.51000000       0.02909590
        4.05300000      -0.17800300
        1.48200000      -0.34687400
        0.25170000       0.62302000
        0.09243000       0.53771200
$ P-TYPE FUNCTIONS
    8    1    0
      315.90000000      -0.00085830
       74.42000000      -0.00630328
       23.48000000      -0.02882550
        8.48800000      -0.06945600
        3.21700000      -0.11949300
        1.22900000      -0.01995810
        0.29640000       0.51026800
        0.08768000       0.60038200
$ D-TYPE FUNCTIONS
    1    1    0
        0.27500000       1.00000000
a 15
$ PHOSPHORUS
$ S-TYPE FUNCTIONS
    12    1    0
    94840.00000000       0.00001912
    14220.00000000       0.00014722
     3236.00000000       0.00077791
      917.10000000       0.00314546
      299.50000000       0.01082000
      108.10000000       0.02799570
       42.18000000       0.05639780
       17.28000000       0.03581900
        4.85800000      -0.19338700
        1.81800000      -0.37209700
        0.33720000       0.62424600
        0.12320000       0.55172100
$ P-TYPE FUNCTIONS
    8    1    0
      370.50000000      -0.00095983
       87.33000000      -0.00711177
       27.59000000      -0.03271220
       10.00000000      -0.07957840
        3.82500000      -0.13501600
        1.49400000      -0.00910585
        0.39210000       0.53780200
        0.11860000       0.56906600
$ D-TYPE FUNCTIONS
    1    1    0
        0.37300000       1.00000000
a 16
$ SULFUR
$ S-TYPE FUNCTIONS
    12    1    0
   110800.00000000       0.00001991
    16610.00000000       0.00015348
     3781.00000000       0.00080950
     1071.00000000       0.00328974
      349.80000000       0.01129670
      126.30000000       0.02963850
       49.26000000       0.05998510
       20.16000000       0.04132480
        5.72000000      -0.20747400
        2.18200000      -0.39288900
        0.43270000       0.63284000
        0.15700000       0.55692400
$ P-TYPE FUNCTIONS
    8    1    0
      399.70000000      -0.00116251
       94.19000000      -0.00865664
       29.75000000      -0.03908860
       10.77000000      -0.09346250
        4.11900000      -0.14799400
        1.62500000       0.03019040
        0.47260000       0.56157300
        0.14070000       0.53477600
$ D-TYPE FUNCTIONS
    1    1    0
        0.47900000       1.00000000
a 17
$ CHLORINE
$ S-TYPE FUNCTIONS
    12    1    0
   127900.00000000       0.00002050
    19170.00000000       0.00015830
     4363.00000000       0.00083364
     1236.00000000       0.00339880
      403.60000000       0.01167380
      145.70000000       0.03096220
       56.81000000       0.06295330
       23.23000000       0.04602570
        6.64400000      -0.21931200
        2.57500000      -0.40877300
        0.53710000       0.63846500
        0.19380000       0.56236200
$ P-TYPE FUNCTIONS
    8    1    0
      417.60000000      -0.00143570
       98.33000000      -0.01077960
       31.04000000      -0.04700750
       11.19000000      -0.11103000
        4.24900000      -0.15327500
        1.62400000       0.08946090
        0.53220000       0.57944400
        0.16200000       0.48327200
$ D-TYPE FUNCTIONS
    1    1    0
        0.60000000       1.00000000
a 18
$ ARGON
$ S-TYPE FUNCTIONS
    12    1    0
   145700.00000000       0.00002105
    21840.00000000       0.00016257
     4972.00000000       0.00085546
     1408.00000000       0.00349745
      459.70000000       0.01201560
      165.90000000       0.03213680
       64.69000000       0.06552790
       26.44000000       0.04993700
        7.62800000      -0.22976900
        2.99600000      -0.42100600
        0.65040000       0.64233100
        0.23370000       0.56754000
$ P-TYPE FUNCTIONS
    8    1    0
      453.70000000      -0.00160655
      106.80000000      -0.01217140
       33.73000000      -0.05207890
       12.13000000      -0.12373700
        4.59400000      -0.15161900
        1.67800000       0.14242500
        0.59090000       0.58450100
        0.18520000       0.43754000
$ D-TYPE FUNCTIONS
    1    1    0
        0.73800000       1.00000000
a 20
$ CALCIUM
$ S-TYPE FUNCTIONS
    14    1    0
   190000.70000000      -0.00000531
    28481.46000000      -0.00004111
     6482.70100000      -0.00021568
     1835.89100000      -0.00088827
      598.72430000      -0.00305813
      215.88410000      -0.00837608
       84.01242000      -0.01741056
       34.22488000      -0.01515453
       10.02497000       0.06207919
        4.05592000       0.12611800
        1.02026100      -0.17360690
        0.42686500      -0.37822940
        0.06334700       0.65964700
        0.02630100       0.49022160
$ P-TYPE FUNCTIONS
    11    1    0
     1072.04300000       0.00013595
      253.84390000       0.00109420
       81.31626000       0.00542680
       30.24183000       0.01674718
       12.10110000       0.03389863
        5.02255400       0.02531183
        1.90922000      -0.05895713
        0.77130400      -0.15876120
        0.30057000      -0.08554523
        0.07664900       0.54464670
        0.02777200       0.56631280
$ D-TYPE FUNCTIONS
    5    1    0
       10.31820000       0.03284900
        2.59242000       0.14819200
        0.76170000       0.31092100
        0.20838000       0.45219500
        0.05370000       0.48086500
a 21
$ SCANDIUM
$ S-TYPE FUNCTIONS
    20    1    0
  2715278.00000000      -0.00000022
   406598.40000000      -0.00000171
    92530.04000000      -0.00000901
    26207.92000000      -0.00003800
     8549.42900000      -0.00013832
     3085.97500000      -0.00044737
     1203.17200000      -0.00131069
      498.48690000      -0.00342986
      216.73600000      -0.00784758
       97.87476000      -0.01447189
       45.20433000      -0.01690669
       20.21187000       0.00539611
        9.57475100       0.06671062
        4.54034600       0.11783560
        1.99568700      -0.02738134
        0.94221500      -0.22601490
        0.41784500      -0.30735390
        0.09576100       0.25440540
        0.05135100       0.59815900
        0.02387800       0.31152020
$ P-TYPE FUNCTIONS
    16    1    0
    10592.19000000       0.00000400
     2507.53300000       0.00003900
      814.45710000       0.00022100
      311.51950000       0.00098400
      131.96170000       0.00342300
       59.98718000       0.00999300
       28.66250000       0.02191600
       14.10851000       0.03700800
        7.10370600       0.03779400
        3.60920000      -0.00437900
        1.77607000      -0.11016400
        0.85476000      -0.16101700
        0.40223900      -0.18248200
        0.15466500       0.38861100
        0.06494500       0.69110000
        0.02635900       0.07960400
$ D-TYPE FUNCTIONS
    8    1    0
       50.51380000       0.00426600
       14.74050000       0.02770800
        5.19500000       0.10000100
        2.02846000       0.23158100
        0.80408600       0.34603300
        0.30768900       0.37337400
        0.11139200       0.26428800
        0.03735200       0.06366700
a 22
$ TITANIUM
$ S-TYPE FUNCTIONS
    20    1    0
  3014643.00000000      -0.00000022
   451432.90000000      -0.00000169
   102733.80000000      -0.00000892
    29098.17000000      -0.00003764
     9492.33000000      -0.00013696
     3426.34600000      -0.00044329
     1335.89600000      -0.00129887
      553.50260000      -0.00340675
      240.69250000      -0.00781083
      108.72930000      -0.01449245
       50.26457000      -0.01708136
       22.58004000       0.00489767
       10.71432000       0.06753108
        5.09354600       0.11733180
        2.24418300      -0.02985025
        1.05957000      -0.22776340
        0.46884900      -0.29281150
        0.10614300       0.26653000
        0.05526200       0.59124060
        0.02546500       0.30372290
$ P-TYPE FUNCTIONS
    16    1    0
    11912.03000000       0.00000400
     2819.94700000       0.00003900
      915.94790000       0.00022300
      350.38420000       0.00099200
      148.48250000       0.00347600
       67.53944000       0.01017200
       32.30332000       0.02257600
       15.92786000       0.03823800
        8.03803500       0.03933700
        4.09391600      -0.00610600
        2.02239000      -0.11296200
        0.97610200      -0.16811400
        0.45959500      -0.16593200
        0.17715200       0.39140300
        0.07351700       0.68184000
        0.02940100       0.08403100
$ D-TYPE FUNCTIONS
    8    1    0
       64.01300000       0.00388700
       18.81790000       0.02639900
        6.72870000       0.09751100
        2.66413000       0.23284800
        1.07868000       0.35315200
        0.42320900       0.37218600
        0.15599900       0.24767200
        0.05188400       0.05823600
a 23
$ VANADIUM
$ S-TYPE FUNCTIONS
    20    1    0
  3321857.00000000      -0.00000022
   497435.60000000      -0.00000168
   113202.70000000      -0.00000883
    32063.33000000      -0.00003728
    10459.62000000      -0.00013561
     3775.50600000      -0.00043924
     1472.04000000      -0.00128695
      609.93310000      -0.00338215
      265.26340000      -0.00776565
      119.86070000      -0.01447985
       55.44891000      -0.01715502
       24.98372000       0.00461010
       11.88056000       0.06827831
        5.66031100       0.11613680
        2.49570300      -0.03277049
        1.17786600      -0.22800000
        0.52004400      -0.27939910
        0.11596500       0.27711650
        0.05893800       0.58529990
        0.02694600       0.29639460
$ P-TYPE FUNCTIONS
    16    1    0
    13273.20000000       0.00000400
     3142.12600000       0.00003900
     1020.58800000       0.00022300
      390.44070000       0.00099600
      165.50430000       0.00349800
       75.32006000       0.01029600
       36.05503000       0.02296200
       17.80436000       0.03920800
        9.00292900       0.03994300
        4.59454400      -0.00712100
        2.27676000      -0.11622500
        1.10117800      -0.16949600
        0.51863800      -0.15537400
        0.20056500       0.39502200
        0.08129100       0.67890800
        0.03179500       0.08312200
$ D-TYPE FUNCTIONS
    8    1    0
       77.61150000       0.00359500
       22.91590000       0.02521000
        8.27954000       0.09478600
        3.30993000       0.23036300
        1.35863000       0.35289400
        0.54135000       0.37041400
        0.20235600       0.24571800
        0.06756800       0.06099300
a 24
$ CHROMIUM
$ S-TYPE FUNCTIONS
    20    1    0
  6177194.00000000      -0.00000011
   924929.50000000      -0.00000085
   210486.50000000      -0.00000452
    59620.05000000      -0.00001892
    19450.76000000      -0.00006974
     7022.05600000      -0.00022379
     2738.76300000      -0.00067545
     1135.81400000      -0.00178935
      495.09230000      -0.00447786
      224.74870000      -0.00914014
      105.38360000      -0.01610562
       50.19359000      -0.01334870
       22.24957000       0.01426027
       10.98265000       0.08931690
        5.38366500       0.08885279
        2.34368500      -0.06368776
        1.10520200      -0.27832620
        0.48784800      -0.18300710
        0.08959900       0.67909370
        0.03342300       0.46729530
$ P-TYPE FUNCTIONS
    16    1    0
    14454.20000000       0.00000400
     3421.67600000       0.00004000
     1111.38700000       0.00022900
      425.19180000       0.00101900
      180.26230000       0.00360200
       82.06117000       0.01055000
       39.29726000       0.02370200
       19.41959000       0.03998800
        9.82889900       0.04043700
        5.01681000      -0.01207400
        2.48709100      -0.11893900
        1.19878000      -0.17810000
        0.55869500      -0.12386500
        0.20892400       0.42972200
        0.08460800       0.65078600
        0.03325800       0.06417100
$ D-TYPE FUNCTIONS
    8    1    0
       88.57680000       0.00362100
       26.20450000       0.02576600
        9.51747000       0.09755600
        3.82248000       0.23631200
        1.57512000       0.35828600
        0.62892800       0.36854300
        0.23442400       0.23549400
        0.07681500       0.05315600
a 25
$ MANGANESE
$ S-TYPE FUNCTIONS
    20    1    0
  3960805.00000000      -0.00000021
   593115.50000000      -0.00000163
   134976.80000000      -0.00000857
    38230.67000000      -0.00003619
    12471.54000000      -0.00013161
     4501.74300000      -0.00042668
     1755.21200000      -0.00125027
      727.30390000      -0.00329467
      316.36780000      -0.00758186
      143.00980000      -0.01422864
       66.21805000      -0.01693796
       29.91896000       0.00445430
       14.30318000       0.06867042
        6.83945100       0.11133350
        3.01237400      -0.03900820
        1.41880800      -0.22157550
        0.62362400      -0.25443590
        0.13409800       0.28658660
        0.06554800       0.57557410
        0.02958400       0.28987780
$ P-TYPE FUNCTIONS
    16    1    0
    16205.86000000       0.00000400
     3836.27400000       0.00004000
     1246.04800000       0.00022600
      476.75350000       0.00101300
      202.18950000       0.00357500
       92.09487000       0.01061200
       44.14720000       0.02390200
       21.85468000       0.04127900
       11.08596000       0.04147500
        5.67410800      -0.00945800
        2.82317000      -0.12369500
        1.36862100      -0.17439200
        0.64443100      -0.12917000
        0.24838200       0.40034800
        0.09725500       0.66964600
        0.03663300       0.08273200
$ D-TYPE FUNCTIONS
    8    1    0
      100.66300000       0.00357900
       29.83360000       0.02582700
       10.88940000       0.09855900
        4.39358000       0.23832700
        1.81782000       0.35870700
        0.72782700       0.36509200
        0.27129500       0.23373800
        0.08830900       0.05661800
a 26
$ IRON
$ S-TYPE FUNCTIONS
    20    1    0
  4316265.00000000      -0.00000021
   646342.40000000      -0.00000160
   147089.70000000      -0.00000844
    41661.52000000      -0.00003563
    13590.77000000      -0.00012960
     4905.75000000      -0.00042015
     1912.74600000      -0.00123195
      792.60430000      -0.00324892
      344.80650000      -0.00749372
      155.89990000      -0.01410102
       72.23091000      -0.01691600
       32.72506000       0.00421900
       15.66762000       0.06833810
        7.50348300       0.10982010
        3.31222300      -0.04009005
        1.55847100      -0.21747390
        0.68391400      -0.24651350
        0.14675700       0.27314350
        0.07058300       0.57483210
        0.03144900       0.30127130
$ P-TYPE FUNCTIONS
    16    1    0
    17745.69000000       0.00000500
     4200.72100000       0.00004200
     1364.42900000       0.00024100
      522.08060000       0.00108500
      221.45950000       0.00383100
      100.90960000       0.01142300
       48.40115000       0.02579200
       23.98536000       0.04481800
       12.18250000       0.04459800
        6.24229800      -0.01117700
        3.11094400      -0.13813400
        1.50995800      -0.18828500
        0.71084500      -0.10739900
        0.27319000       0.44486300
        0.10423300       0.64023900
        0.03829100       0.06445700
$ D-TYPE FUNCTIONS
    8    1    0
      113.34400000       0.00353000
       33.64140000       0.02578400
       12.33100000       0.09911900
        4.99478000       0.23907300
        2.07280000       0.35719900
        0.83075300       0.36218800
        0.30917800       0.23646100
        0.10013000       0.06011800
a 27
$ COBALT
$ S-TYPE FUNCTIONS
    20    1    0
  4675675.00000000      -0.00000020
   700161.50000000      -0.00000158
   159337.30000000      -0.00000830
    45130.46000000      -0.00003504
    14722.38000000      -0.00012747
     5314.22200000      -0.00041327
     2072.01800000      -0.00121226
      858.61880000      -0.00319932
      373.54970000      -0.00739097
      168.92290000      -0.01393649
       78.29639000      -0.01678575
       35.52123000       0.00414986
       17.04144000       0.06797646
        8.17300000       0.10758070
        3.61031800      -0.04166022
        1.69704700      -0.21280440
        0.74353200      -0.23813600
        0.15834400       0.26507880
        0.07503600       0.57227740
        0.03309100       0.30915560
$ P-TYPE FUNCTIONS
    16    1    0
    19267.78000000       0.00000500
     4560.98600000       0.00004500
     1481.43600000       0.00025500
      566.86710000       0.00114400
      240.49100000       0.00406100
      109.61050000       0.01209500
       52.59491000       0.02747600
       26.08361000       0.04755700
       13.26143000       0.04730200
        6.79977800      -0.01441800
        3.39341400      -0.15006200
        1.64876600      -0.19909200
        0.77628200      -0.07978300
        0.29800300       0.45903500
        0.11361800       0.61749500
        0.04162400       0.06469000
$ D-TYPE FUNCTIONS
    8    1    0
      126.26400000       0.00351000
       37.52260000       0.02588400
       13.80210000       0.10005800
        5.60927000       0.24054700
        2.33369000       0.35684300
        0.93641500       0.35957900
        0.34823700       0.23662900
        0.11235300       0.06212900
a 28
$ NICKEL
$ S-TYPE FUNCTIONS
    20    1    0
  5045991.00000000      -0.00000020
   755614.20000000      -0.00000157
   171956.80000000      -0.00000824
    48704.79000000      -0.00003478
    15888.41000000      -0.00012653
     5735.12300000      -0.00041026
     2236.13700000      -0.00120383
      926.64680000      -0.00317906
      403.17430000      -0.00735383
      182.34760000      -0.01389022
       84.54885000      -0.01677875
       38.39634000       0.00416338
       18.45859000       0.06814703
        8.86354800       0.10610290
        3.91622700      -0.04339980
        1.83887000      -0.20949500
        0.80436200      -0.23102710
        0.16979700       0.25905320
        0.07930600       0.56914260
        0.03467700       0.31581250
$ P-TYPE FUNCTIONS
    16    1    0
    21027.92000000       0.00000600
     4977.56000000       0.00005300
     1616.74000000       0.00030500
      618.67180000       0.00136400
      262.51830000       0.00487600
      119.69070000       0.01450300
       57.46585000       0.03329600
       28.52829000       0.05748200
       14.52148000       0.05870200
        7.45385000      -0.01990400
        3.72355300      -0.19469500
        1.80981300      -0.23961300
        0.85133600      -0.00223200
        0.32481400       0.52143500
        0.11952200       0.54554000
        0.04236600       0.04362200
$ D-TYPE FUNCTIONS
    8    1    0
      140.25270000       0.00337600
       41.72610000       0.02514100
       15.39810000       0.09774600
        6.27710000       0.23470900
        2.61850000       0.34694500
        1.05260000       0.35106800
        0.39160000       0.25025500
        0.12620000       0.10008200
a 29
$ COPPER
$ S-TYPE FUNCTIONS
    20    1    0
  5430321.00000000      -0.00000020
   813166.50000000      -0.00000152
   185054.40000000      -0.00000801
    52414.66000000      -0.00003384
    17098.68000000      -0.00012312
     6171.99400000      -0.00039921
     2406.48100000      -0.00117190
      997.25840000      -0.00309614
      433.92890000      -0.00717199
      196.28690000      -0.01356621
       91.04280000      -0.01643989
       41.38425000       0.00410763
       19.93278000       0.06693964
        9.58189100       0.10282210
        4.23451600      -0.04422945
        1.98581400      -0.20311910
        0.86708300      -0.22300220
        0.18133900       0.25179750
        0.08365700       0.56500910
        0.03626700       0.32472430
$ P-TYPE FUNCTIONS
    16    1    0
    22760.57000000       0.00000500
     5387.67900000       0.00004900
     1749.94500000       0.00027800
      669.66530000       0.00125300
      284.19480000       0.00444700
      129.60770000       0.01337000
       62.25415000       0.03046900
       30.92964000       0.05344700
       15.75827000       0.05263900
        8.09421100      -0.01688100
        4.04692100      -0.17944800
        1.96786900      -0.20958800
        0.92529500      -0.03963300
        0.35299200       0.50213000
        0.12730700       0.58111100
        0.04435600       0.04566600
$ D-TYPE FUNCTIONS
    8    1    0
      173.89700000       0.00270000
       51.88690000       0.02090900
       19.34190000       0.08440800
        7.97572000       0.21399900
        3.39823000       0.33598000
        1.40932000       0.35730100
        0.54885800       0.26457800
        0.19019900       0.10397200
a 30
$ ZINC
$ S-TYPE FUNCTIONS
    20    1    0
  5820021.00000000      -0.00000020
   871523.40000000      -0.00000155
   198335.00000000      -0.00000816
    56176.31000000      -0.00003451
    18325.82000000      -0.00012533
     6614.95500000      -0.00040730
     2579.19900000      -0.00119273
     1068.84900000      -0.00316314
      465.10450000      -0.00730394
      210.41300000      -0.01391279
       97.61629000      -0.01670620
       44.38020000       0.00403559
       21.42308000       0.06968861
       10.30891000       0.10301050
        4.55364500      -0.04471442
        2.13282100      -0.21500270
        0.92969700      -0.22201630
        0.19214700       0.31147760
        0.08759500       0.56934290
        0.03770200       0.26784400
$ P-TYPE FUNCTIONS
    16    1    0
    24411.98000000       0.00000500
     5778.51800000       0.00004200
     1876.86200000       0.00023800
      718.23610000       0.00108800
      304.83270000       0.00382100
      139.04530000       0.01164400
       66.80417000       0.02616700
       33.20699000       0.04675000
       16.92816000       0.04330900
        8.69622900      -0.01342900
        4.35051000      -0.15389700
        2.11652300      -0.16741300
        0.99538700      -0.08499500
        0.37811200       0.45081300
        0.13457900       0.64086900
        0.04628200       0.05417200
a 31
$ GALLIUM
$ S-TYPE FUNCTIONS
    14    1    0
   485130.00000000      -0.00000570
    72719.00000000      -0.00004400
    16552.00000000      -0.00023050
     4687.80000000      -0.00095440
     1529.10000000      -0.00330550
      551.81000000      -0.00928880
      215.18000000      -0.01986440
       88.17400000      -0.01908880
       27.15400000       0.07323560
       11.50300000       0.13415260
        3.30180000      -0.18319290
        1.33140000      -0.35713080
        0.19316000       0.62460130
        0.07089500       0.52384300
$ P-TYPE FUNCTIONS
    11    1    0
     3248.60000000       0.00009500
      769.97000000       0.00078320
      248.20000000       0.00408550
       93.36400000       0.01359870
       38.25100000       0.03026950
       16.42200000       0.02417900
        6.79180000      -0.04237770
        2.83360000      -0.12656610
        1.10620000      -0.04994440
        0.22250000       0.44941990
        0.06177200       0.67188990
$ D-TYPE FUNCTIONS
    5    1    0
       65.33700000       0.02738250
       18.49700000       0.15108050
        6.31500000       0.37492170
        2.16350000       0.47507990
        0.66675000       0.29827500
a 32
$ GERMANIUM
$ S-TYPE FUNCTIONS
    14    1    0
   521800.00000000      -0.00000630
    78214.00000000      -0.00004860
    17803.00000000      -0.00025530
     5041.90000000      -0.00105600
     1644.50000000      -0.00366740
      593.43000000      -0.01030530
      231.36000000      -0.02222000
       94.76200000      -0.02152750
       29.27400000       0.08067520
       12.45000000       0.15249580
        3.64630000      -0.19805280
        1.50250000      -0.40739540
        0.24503000       0.64772880
        0.09159400       0.52220330
$ P-TYPE FUNCTIONS
    11    1    0
     3568.10000000       0.00011150
      845.72000000       0.00092120
      272.74000000       0.00482730
      102.68000000       0.01622720
       42.14800000       0.03663540
       18.14900000       0.03078670
        7.59340000      -0.04806430
        3.19640000      -0.15598040
        1.27430000      -0.06323700
        0.28258000       0.50408190
        0.08409000       0.61822000
$ D-TYPE FUNCTIONS
    5    1    0
       74.76200000       0.02576840
       21.30200000       0.14544210
        7.34360000       0.37137210
        2.56510000       0.48000020
        0.81970000       0.28968000
a 33
$ ARSENIC
$ S-TYPE FUNCTIONS
    14    1    0
   559583.80000000      -0.00000680
    83879.33000000      -0.00005250
    19092.67000000      -0.00027560
     5407.39200000      -0.00113890
     1763.75600000      -0.00396460
      636.45670000      -0.01114230
      248.08840000      -0.02419910
      101.57850000      -0.02363390
       31.47551000       0.08663170
       13.43728000       0.16858390
        4.00869000      -0.20914250
        1.68492900      -0.45009180
        0.30001900       0.66039780
        0.11358700       0.52841520
$ P-TYPE FUNCTIONS
    11    1    0
     3886.35600000       0.00012360
      921.20200000       0.00102400
      297.19320000       0.00538050
      111.97510000       0.01824430
       46.03462000       0.04159790
       19.87419000       0.03629980
        8.38608800      -0.05235690
        3.55872800      -0.17916670
        1.44728200      -0.07404770
        0.34777900       0.53580940
        0.10769900       0.58881040
$ D-TYPE FUNCTIONS
    5    1    0
       84.42423000       0.02452880
       24.18159000       0.14113400
        8.40177700       0.36875790
        2.98050200       0.48406260
        0.97900300       0.28244340
a 34
$ SELENIUM
$ S-TYPE FUNCTIONS
    14    1    0
   598990.00000000      -0.00000720
    89783.00000000      -0.00005590
    20435.00000000      -0.00029380
     5786.90000000      -0.00121360
     1887.30000000      -0.00423400
      680.97000000      -0.01190350
      265.39000000      -0.02602060
      108.63000000      -0.02561480
       33.76000000       0.09194270
       14.46500000       0.18387000
        4.38900000      -0.21884610
        1.87830000      -0.48965240
        0.35859000       0.67758180
        0.13649000       0.52967210
$ P-TYPE FUNCTIONS
    11    1    0
     4135.60000000       0.00013660
      980.34000000       0.00113080
      316.35000000       0.00595810
      119.25000000       0.02018660
       49.06800000       0.04619390
       21.21200000       0.03940500
        8.94620000      -0.05928460
        3.82360000      -0.20146630
        1.58830000      -0.06878210
        0.40969000       0.55959440
        0.12459000       0.57097840
$ D-TYPE FUNCTIONS
    5    1    0
       94.47200000       0.02349820
       27.18000000       0.13751830
        9.50680000       0.36648240
        3.41680000       0.48747170
        1.14790000       0.27657690
a 35
$ BROMINE
$ S-TYPE FUNCTIONS
    14    1    0
   640100.00000000      -0.00000760
    95938.00000000      -0.00005880
    21833.00000000      -0.00030920
     6181.90000000      -0.00127660
     2015.70000000      -0.00446340
      727.10000000      -0.01255750
      283.28000000      -0.02761450
      115.91000000      -0.02739450
       36.12400000       0.09640940
       15.53200000       0.19768710
        4.78570000      -0.22666930
        2.08170000      -0.52411650
        0.42028000       0.68898650
        0.16069000       0.53443310
$ P-TYPE FUNCTIONS
    11    1    0
     4340.80000000       0.00015180
     1028.90000000       0.00125630
      332.02000000       0.00662240
      125.16000000       0.02238160
       51.51100000       0.05097170
       22.28100000       0.04140090
        9.34170000      -0.07039700
        4.01320000      -0.22325400
        1.70020000      -0.05641790
        0.47194000       0.58080790
        0.14421000       0.55081320
$ D-TYPE FUNCTIONS
    5    1    0
      104.83000000       0.02265830
       30.27200000       0.13458950
       10.64900000       0.36471810
        3.86960000       0.49041960
        1.32390000       0.27138850
a 36
$ KRYPTON
$ S-TYPE FUNCTIONS
    14    1    0
   681358.80000000      -0.00000790
   102126.50000000      -0.00006140
    23243.71000000      -0.00032300
     6582.00700000      -0.00133300
     2146.42900000      -0.00466720
      774.33780000      -0.01313520
      301.67020000      -0.02903420
      123.41180000      -0.02901730
       38.56755000       0.10026640
       16.63738000       0.21038180
        5.19879500      -0.23324710
        2.29481400      -0.55464970
        0.48521100       0.69695220
        0.18627000       0.54081520
$ P-TYPE FUNCTIONS
    11    1    0
     4474.27000000       0.00017010
     1060.57900000       0.00140640
      342.20810000       0.00739630
      128.99840000       0.02482540
       53.08722000       0.05571550
       22.95942000       0.04121320
        9.50730000      -0.08760570
        4.08305500      -0.24405860
        1.75044600      -0.02950070
        0.52919000       0.60122950
        0.16436900       0.52548070
$ D-TYPE FUNCTIONS
    5    1    0
      115.52530000       0.02195570
       33.46525000       0.13216200
       11.83046000       0.36334840
        4.33977100       0.49295820
        1.50752400       0.26675600
